# Supplementary material for: Broad-spectrum antiviral brincidofovir inhibits Epstein-Barr virus and related gammaherpesvirus in human and nonhuman primate cells
Source: J Clin Invest. 2025 Nov 25;136(2):e195764. doi: 10.1172/JCI195764 (PMC12807471; doi:10.1172/JCI195764)
Supplement: Supporting data values [file jci-136-195764-s221.xlsx]

## Sheet: Figure 1A
Figure 1A: Viability of EBV-negative and EBV-positive cell lines after 7 days in culture at different concentrations of BCV.
SMS2 Viability % Day 7
BCV (nM)	Replicate			Average (%)
	1	2	3
0	94.2	94.1	93	93.7667
1	94.4	94.5	93.8	94.2333
15	91.6	89.8	81.94	87.78
62.5	80.84	75	71.5	75.78
125	67.71	69.51	63.14	66.7867
500	64.57	55	62.3	60.6233
Ramos Viability % Day 7
BCV (nM)	Replicate			Average (%)
	1	2	3
0	71.2	71.4	69.2	70.6
1	70.6	70.3	69.1	70
15	73.5	72	71.6	72.3667
62.5	71.3	71.7	72.8	71.9333
125	70.3	68.1	70.1	69.5
500	63.1	61.9	68.4	64.4667

## Sheet: Figure 1B
Figure 1B: BamHI DNA Copies/1e6 cells treated with BCV after 5 days in culture (SMS)
BCV (nM)	Replicate			Average (BamHI DNA copies/1e6 cells)	SEM
	1	2	3
0	1690000000	2800000000	1810000000	2100000000	3.5171e+08
1	670000000	805000000	928000000	801000000	7.4505e+07
15	268000000	196000000	324000000	2.62667e+08	3.70465e+07
62.5	150000000	140000000	250000000	180000000	3.51188e+07
125	138000000	122000000	181000000	147000000	1.76163e+07
500	260000000	165000000	283000000	236000000	3.61156e+07

## Sheet: Figure 1C
Figure 1C: BamHI DNA Copies/1e6 cells treated with BCV after 7 days in culture (SMS)
BCV (nM)	Replicate			Average (BamHI DNA copies/1e6 cells)	SEM
	1	2	3
0	1730000000	1840000000	2070000000	1880000000	1.00167e+08
1	149000000	1220000000	1030000000	7.99667e+08	3.29924e+08
15	198000000	251000000	165000000	2.04667e+08	2.50488e+07
62.5	329000000	153000000	223000000	235000000	5.11599e+07
125	200000000	400000000	258000000	286000000	5.94082e+07
500	303000000	838000000	748000000	6.29667e+08	1.65387e+08

## Sheet: Figure 1D
Figure 1D: EBNA1 mRNA Relative Expression in SLCLs (EBNA1 copies/HPRT copies)
BCV (nM)	No NaB/TPA										+ NaB +TPA
0	16.19	14.97	22.41	59.34	132.85	5.47	238.03	22.9	63.31	111.68	70.49	20.4	21.42	70.54	890.91	55.82	1189.26	42.73	289.22	258.15
62.5	14.76	10.93	12.86	34.94	28.49	5.5	109.99	9.63	52.26	37.23	10.69	13.15	8.54	29.65	125.63	42.56	343.29	22.21	33.93	23.69
125	18.31	16.92	12.77	26.48	22.32	10.91	70.41	10.13	32.72	27.29	14.93	9.86	10.53	22.48	33.19	21.32	184.9	25.06	63.32	18.1
250	14.83	10.11	12.63	30.47	25.34	10.82	89.17	9	30.71	16	11.58	10.22	14.1	11.11	38.46	11.85	348.13	11.24	49.22	14.12

## Sheet: Figure 1E
Figure 1E: ZTA mRNA Relative Expression in SLCLs (Zta copies/HPRT copies)
BCV (nM)	No NaB/TPA										+ NaB +TPA
0	9.08	4.48	38.81	7.32	147.05	7.44	106	35.86	27.16	94.95	60.78	16.7	31.87	22.69	693.84	40.54	573.73	37.66	166.1	247.16
62.5	8.45	3.88	33.94	9.76	47.21	8.3	50.15	24.39	17.44	33.33	11.65	11.99	16.98	17.22	128.96	30.23	217.01	12.95	22.43	23.77
125	11.54	8.31	41.64	7.33	48.17	12.73	27.4	31.67	11.22	23.6	12.43	9.06	25.22	12.62	34.28	15.51	176.53	18.5	23.27	22.43
250	8.23	4.46	39.36	9.71	57.14	12.88	33.92	30.84	16.6	16.28	11.08	11.44	43.18	5.32	34.5	7	98.95	18.38	26.3	19

## Sheet: Figure 1F
Figure 1F: BFRF3 mRNA Relative Expression in SLCLs (BFRF3 copies/HPRT copies)
BCV (nM)	No NaB/TPA										+ NaB +TPA
0	7.97997	4.18605	20.4367	23.0093	119.122	4.20168	152.648	21.7507	29.9688	60.1818	51.0905	15.0625	38.1989	40.4574	520.214	31.9018	723.165	20.9346	165.258	164.944
62.5	5.63522	2.82908	13.2941	10.0968	24.0464	3.16384	66.5639	11.9184	31.2418	19.5676	8.40249	10.5923	31.319	13.6867	102.367	21.8565	266.783	8.75932	29.2998	15.0228
125	8.98876	6.30208	15.7555	7.69904	15.1057	6.50685	49.6589	13.7763	14.8438	13.3987	9.26606	8.04178	23.8852	11.9455	25.8776	11.7526	104.874	6.91131	28.9744	11.3103
250	6.88356	3.30097	17.1698	10.8866	14.5511	5.75296	52.7273	5.64175	14.2857	6.38418	6.55436	11.2281	14.636	5.14395	22.1505	4.64646	216.406	14.7038	24.798	8.40467

## Sheet: Figure 2D
Figure 2D: EBNA1 mRNA Relative Expression in Individual with Active EBV Infection (EBNA1 copies/HPRT copies x1000)
BCV (nM)	Control	NaB + TPA
0	4.1	7.17647
62.5	0.46	6.07345
125	0.13	2.23953
250	0.18	2.44866

## Sheet: Figure 2E
Figure 2E: ZTA mRNA Relative Expression in Individual with Active EBV Infection (ZTA copies/HPRT copies x1000)
BCV (nM)	Control	NaB +TPA
0	2.52492	5.8011
62.5	0.544872	4.86726
125	0	2.68528
250	0.467446	1.99857

## Sheet: Figure 2F
Figure 2F: BFRF3 mRNA Relative Expression in Individual with Active EBV Infection (BFRF3 copies/HPRT copies x1000)
BCV (nM)	Control	NaB +TPA
0	0.0846954	0.464286
62.5	0.0222672	0.45836
125	0	0.468933
250	0	0.152339

## Sheet: Figure 3D
Figure 3D: EBNA1 mRNA Relative Expression in an Individual with Stable MS (EBNA1 copies/HPRT copies x1000)
BCV (nM)	Control	NaB + TPA
0	0	2.65655
62.5	n/a	1.04575
125	n/a	0
250	n/a	0.847458

[truncated: 23 more sheets: Figure 3E, Figure 3F, Figure 4A, Figure 4B, Figure 4C, Figure 5A, Figure 5B, Figure 5C, Figure 5G, Figure 5H, Figure 5I, Figure 6B, Sup. Fig.1A, Sup. Fig.1B, Sup. Fig.1C, Sup. Fig.1D, Sup. Fig.1E, Sup. Fig. 2A, Sup. Fig.2B, Sup. Fig.2C …]
